# Supplementary material for: Enrichment of Phosphatidylethanolamine in Viral Replication Compartments via Co-opting the Endosomal Rab5 Small GTPase by a Positive-Strand RNA Virus
Source: PLoS Biol. 2016 Oct 19;14(10):e2000128. doi: 10.1371/journal.pbio.2000128 (PMC5070881; doi:10.1371/journal.pbio.2000128)
Supplement: S1 Data — (XLSX) [file pbio.2000128.s012.xlsx]

## Sheet: 1D
TBSV replication			#1		#2		#3	Mean	SD
WT	-	98.1	101.9	94.2	105.8	91.5	108.5	100	6.61816
vps21∆ypt52∆ypt53∆	-	16.9	17.9	14.1	15.2	18.1	16.4	16.4333	1.55649
vps21∆ypt52∆ypt53∆	Vps21	98.8	89.3	77.3	72.6	71.2	99.5	84.7833	12.8249
vps21∆ypt52∆ypt53∆	S21L	15.9	22.1	21.5	16.2	18.9	19.7	19.05	2.59981
vps21∆ypt52∆ypt53∆	Q66L	100.4	145.5	129.9	95.2	96.6	115.7	113.883	20.4403

## Sheet: 1E
CIRV replication			#1		#2		#3	Mean	SD
WT	-	96.3	103.7	98.2	101.8	94.3	105.7	100	4.44612
vps21∆ypt52∆ypt53∆	-	13.4	16.3	15.5	16.7	15.4	15.1	15.4	1.14891
vps21∆ypt52∆ypt53∆	Vps21	72.8	85.3	95.9	93.3	73.1	73.6	82.3333	10.6352
vps21∆ypt52∆ypt53∆	S21L	17.2	22.8	19.1	18.5	15.9	22.2	19.2833	2.73161
vps21∆ypt52∆ypt53∆	Q66L	113.6	124.7	137.1	108.9	178.1	135.8	133.033	24.8383

## Sheet: 1F
TBSV replication		#1			#2		#3	Mean	SD
WT	98.6	97.7	103.9	118.1	81.9	125.1	74.9	100	17.9708
vps9∆muk1∆	13.6	12.4	12.4	12.7	9.9	13.8	13.2	12.5714	1.3022

## Sheet: 1G
CIRV replication		#1			#2		#3	Mean	SD
WT	92.2	117.6	90.2	116.1	83.9	114.2	85.8	100	15.2115
vps9∆muk1∆	11.1	9.1	13.6	11.2	11.4	13.1	10.4	11.4143	1.53561

## Sheet: 1H
CFE assay		#1			#2			#3		Mean	SD
WT	94.4	93.8	111.8	92.1	108.8	99.1	89.1	113.8	97.1	100	8.6111
vps21∆ypt52∆ypt53∆	120.6	114.7	121.4	98.6	113.1	112.1	99.6	133.3	99.3	112.522	11.8146

## Sheet: 1I
CFE assay with Supernautant from wt		#1			#2			#3		Mean	SD
WT	106.3	84.4	109.3	90.1	118.8	91.1	116.1	111.5	72.4	100	16.0212
vps21∆ypt52∆ypt53∆	91.7	102.1	103.3	109.7	91.9	97.5	91.2	106.8	88.9	98.1222	7.6264

## Sheet: 3A-1
	Duramycin	GFP-p33
0	11.6667	1
1	12.9128	0.0124
2	17.2075	0
3	26.8595	0
4	31.191	25.449
5	46.4637	77.8361
6	47.3912	85
7	56.0629	85
8	56.3407	85
9	60.7672	85
10	60.8283	85
11	61.6667	85
12	63.3967	85
13	68.1189	73.0275
14	71.3976	47.8871
15	70.3995	24.376
16	73.4481	15.4288
17	77.2594	10.7975
18	73.5895	7.8623
19	68.7971	7.4596
20	69.6905	9.0496
21	68.4642	4.3375
22	68.6667	0.4444
23	69.4183	4.4224
24	68.3085	6.4077
25	69.9844	2.3416
26	70.9972	4.5179
27	73.0344	4.7741
28	78.2608	3.0826
29	73.5758	6.2796
30	68.9532	6.6997
31	66.8517	9.7718
32	68.7466	9.4656
33	68.5	8
34	63.067	4.9128
35	63.7984	3.4848
36	64.1901	8.6749
37	61.9839	12.0987
38	64.3875	24.3085
39	64.0179	46.0317
40	61.0468	60.9495
41	61.2732	62.9564
42	57.6832	50.9614
43	55.2709	33.7052
44	54.7778	22.3333
45	56.4807	6.9229
46	56.8944	6.4564
47	55.629	1.354
48	54.6997	2.9366
49	50.5101	4.1956
50	56.0762	3.3361
51	52.5124	14.646
52	47.7668	20.9679
53	52.5377	24.3802
54	50.989	21.2948
55	44.7222	11.7222
56	43.7585	7.6373
57	44.8912	8
58	38.191	12.1607
59	40.1621	22.9559
60	35.595	25.011
61	30.6276	28.5404
62	25.1726	26.8724
63	20.2879	16.9421
64	13.1754	11.1515
65	8.955	6.7071
66	4	0

## Sheet: 3A-2
	Duramycin	GFP-p33
0	18	0
1	23.0089	0
2	29.0576	0
3	35.9677	0
4	41.9265	0.0695
5	50.6987	0.9497
6	50.8051	1.6961
7	50.3208	2.4146
8	48.5618	6.9963
9	49.846	2.2037
10	45.4937	5.2391
11	52.4965	1.584
12	49.2647	0.5701
13	52.7969	0.4786
14	50.2759	0.8661
15	39.8543	2.9493
16	52.4067	3.2936
17	51.7052	0
18	56.8425	0.4003
19	55.2865	0
20	64.0434	0
21	58.7574	0.5271
22	59.1319	3.0754
23	64.3013	11.6543
24	65.4032	25.8759
25	66.7122	72.5984
26	61.6854	85
27	65.3696	85
28	68.142	85
29	67.6251	85
30	61.32	85
31	69.0561	69.7472
32	64.4589	63.7954
33	67.8072	39.5571
34	65.675	24.4496
35	61.2294	18.4473
36	55.8443	8.8687
37	59.6671	3.3006
38	63.0848	3.3341
39	57.4699	10.9188
40	50.2581	10.1441
41	50.209	7.4481
42	49.652	12.33
43	45.9704	10.4259
44	42.6775	7.2213
45	41.572	1.7939
46	38.6706	0.1689
47	40.4913	2.4598
48	41.3066	3.8787
49	34.7781	5.9987
50	36.3798	23.7913
51	41.4218	56.0815
52	39.2945	77.0191
53	36.5501	80.9492
54	42.4774	78.5977
55	31.658	65.9005
56	27.6477	52.8232
57	19.662	27.3162
58	14.1895	8.4252
59	12.6667	0

## Sheet: 3B
	Duramycin	GFP-p33
0	0	0
1	0	0
2	0	0
3	0.0463	0
4	0.0576	0
5	0.3961	0
6	3.7963	0
7	12.6471	0
8	18.2222	1.07
9	26.2083	1.3333
10	31.2634	1.1564
11	32.4347	0.8575
12	36.4074	0.2222
13	38.6343	0
14	42.9671	0.0741
15	43.2083	0.3241
16	46.6049	0.1646
17	42.5113	0.1008
18	51.8333	0
19	51.1471	0.2876
20	50.4527	2.2263
21	52.6204	5.5463
22	54.0556	7.6687
23	54.588	9.3056
24	54.5556	11.8889
25	57.3158	10.9738
26	53.4691	9.716
27	58.7083	8.0417
28	60.358	9.1111
29	62.3215	11.3956
30	60.1852	10.9815
31	59.9799	9.3107
32	56.3704	7.1646
33	46.875	6.287
34	48.9959	4.0947
35	48.5154	2.5144
36	49.3333	0.3333
37	45.3879	0.0283
38	39.572	0
39	35.2315	0
40	35.4115	0
41	30.3097	0
42	29.8889	0
43	30.2896	0
44	32.7243	0
45	35.7917	0.25
46	40.179	0.7119
47	45.2906	8.8642
48	52.1481	29.3333
49	62.1867	60.5592
50	70.6646	83.3374
51	79.7269	84.9352
52	85	85
53	85	85
54	85	85
55	85	85
56	85	85
57	85	85
58	85	85
59	82.3801	85
60	70.5556	80.1111
61	59.1687	64.7767
62	45.8786	43.9342
63	35.4583	29.5417
64	22.6996	19.9342
65	13.0787	10.6893
66	7.1296	6.1667
67	3.1487	1.7402
68	0.4609	0
69	0.0093	0
70	0	0
71	0	0
72	0	0

## Sheet: 3C
TBSV			#1				#2				#3		Mean	SD
-	75.9	77.7	120.8	125.6	101.1	100.1	101.2	97.6	125.8	140.6	62.1	71.5	100	23.6945
Rab5B-N123I+Rab5C-S47N	64.4	59.5	71.3	71.2	59.3	52.1	58.6		79.4	76.1	81.1	81.5	68.5909	9.85711
Rab5B-C198/199S+Rab5B-N123I	21.2	22.4	23.1	22.8	13.5	13.5	32.6	12.3	18.7	19.5	1.9	8.8	17.525	7.68485

[truncated: 36 more sheets: 3D-1, 3D-2, 3E, 3F, 3G-1, 3G-2, 3H, 4A-1, 4A-2, 4B-1, 4B-2, 4C-1, 4C-2, 4D-1, 4D-2, 4E, 4F, 5A-1, 5A-2, 5A-3 …]
